# Supplementary material for: CNVkit: Genome-Wide Copy Number Detection and Visualization from Targeted DNA Sequencing
Source: PLoS Comput Biol. 2016 Apr 21;12(4):e1004873. doi: 10.1371/journal.pcbi.1004873 (PMC4839673; doi:10.1371/journal.pcbi.1004873)
Supplement: S1 Table — Read counts, average coverage and hybridization capture metrics obtained for each sample in the TR and EX cohorts using Picard CalculateHsMetrics. (TSV) [file pcbi.1004873.s001.tsv]

Sample	TOTAL_READS	PF_READS	PCT_PF_READS	PF_UNIQUE_READS	PCT_PF_UQ_READS	PF_UQ_READS_ALIGNED	PCT_PF_UQ_READS_ALIGNED	PCT_OFF_BAIT	PCT_SELECTED_BASES	PCT_USABLE_BASES_ON_BAIT	PCT_USABLE_BASES_ON_TARGET	FOLD_ENRICHMENT	MEAN_BAIT_COVERAGE	MEAN_TARGET_COVERAGE	ZERO_CVG_TARGETS_PCT
EX_11_N	166091302	166091302	1	106889338	0.643558	103735990	0.970499	0.139358	0.860642	0.430963	0.430963	31.476637	98.834241	99.532152	0.006584
EX_11_T	170295128	170295128	1	103116472	0.605516	99639459	0.966281	0.14468	0.85532	0.397197	0.397197	31.018767	94.060099	94.72233	0.006529
EX_12_N	191220330	191220330	1	149413756	0.78137	144669757	0.968249	0.136441	0.863559	0.534179	0.534179	31.71843	146.604047	147.651949	0.006393
EX_12_T	246798490	246798490	1	163310614	0.661716	156714720	0.959611	0.140495	0.859505	0.44588	0.44588	31.596519	157.937473	159.028574	0.006328
EX_19_N	211999256	211999256	1	153070694	0.722034	147862228	0.965973	0.133301	0.866699	0.496853	0.496853	32.000829	151.177557	152.232671	0.006338
EX_19_T	183608780	183608780	1	123749438	0.673984	119096477	0.9624	0.120145	0.879855	0.469743	0.469743	32.610123	123.788146	124.66043	0.006599
EX_35_N	189301666	189301666	1	136061512	0.718755	131229123	0.964484	0.12371	0.87629	0.498735	0.498735	32.346246	135.503264	136.387046	0.006042
EX_35_T	194341004	194341004	1	130032786	0.669096	125159507	0.962523	0.138271	0.861729	0.465243	0.465243	32.464113	129.768481	130.616289	0.006137
EX_37_N	219043922	219043922	1	99716380	0.455235	95449636	0.957211	0.141317	0.858683	0.302103	0.302103	32.16253	92.039424	92.699915	0.006679
EX_37_T	160876980	160876980	1	85663134	0.532476	81944245	0.956587	0.157005	0.842995	0.355603	0.355603	32.076862	79.757378	80.344395	0.007171
EX_40_N	224533464	224533464	1	158604846	0.706375	152851576	0.963726	0.133651	0.866349	0.483468	0.483468	31.909053	155.802199	156.868545	0.006338
EX_40_T	247301750	247301750	1	160397702	0.648591	153866151	0.959279	0.136539	0.863461	0.442043	0.442043	31.961762	156.897841	157.972332	0.006268
EX_46_N	294420496	294420496	1	146574662	0.497841	140009402	0.955209	0.125101	0.874899	0.342836	0.342836	32.414845	144.870275	145.95122	0.007181
EX_46_T	165455728	165455728	1	136672532	0.826037	132324482	0.968186	0.130249	0.869751	0.578299	0.578299	32.548196	137.328153	138.403642	0.007417
EX_49_N	216249808	216249808	1	105537972	0.488037	100782017	0.954936	0.121536	0.878464	0.333482	0.333482	32.151339	103.502985	104.230595	0.006504
EX_49_T	414216038	414216038	1	184818266	0.446188	176740671	0.956294	0.128216	0.871784	0.30564	0.30564	32.172406	181.703149	182.962322	0.006248
EX_53_N	200222028	200222028	1	105277762	0.525805	101279143	0.962018	0.135813	0.864187	0.34655	0.34655	31.573434	96.262941	96.937117	0.006609
EX_53_T	151511360	151511360	1	105547006	0.696628	102365906	0.969861	0.144258	0.855742	0.466893	0.466893	31.322464	98.075715	98.761875	0.006564
EX_71_N	265422342	265422342	1	183626280	0.691827	176628034	0.961889	0.131517	0.868483	0.472507	0.472507	31.916353	179.999363	181.145291	0.005676
EX_71_T	233302398	233302398	1	173835044	0.745106	168084674	0.966921	0.136881	0.863119	0.515126	0.515126	32.116175	172.487618	173.601943	0.005887
TR_01_N	14834670	14834670	1	7478044	0.504092	6842818	0.915055	0.828699	0.171301	0.054919	0.054919	218.976277	45.934527	46.289951	0.00749
TR_01_T	18878304	18878304	1	12963250	0.686675	12148992	0.937187	0.616786	0.383214	0.185286	0.185286	528.653386	197.215789	198.726847	0.007343
TR_02_N	14493076	14493076	1	8655638	0.597226	7983893	0.922392	0.708981	0.291019	0.115645	0.115645	378.189968	94.498637	95.239759	0.00749
TR_02_T	18766854	18766854	1	10929286	0.582372	10134353	0.927266	0.694697	0.305303	0.123528	0.123528	427.658846	130.705195	131.743484	0.007637
TR_04_N	17871162	17871162	1	9729142	0.544405	9111040	0.936469	0.587304	0.412696	0.158753	0.158753	565.224399	159.960133	161.198344	0.007343
TR_04_T	22062128	22062128	1	11747684	0.532482	10962653	0.933176	0.596039	0.403961	0.153073	0.153073	567.933581	190.406873	191.835116	0.007196
TR_05_N	13899260	13899260	1	7224744	0.519793	6465168	0.894865	0.870724	0.129276	0.040781	0.040781	164.145087	31.958139	32.205519	0.007343
TR_05_T	4509870	4509870	1	1851016	0.410437	1705961	0.921635	0.889326	0.110674	0.029346	0.029346	152.297016	7.461936	7.529927	0.009399
TR_06_N	30455458	30455458	1	15088466	0.495427	14128344	0.936367	0.781954	0.218046	0.074596	0.074596	290.478729	128.091019	129.079127	0.007343
TR_06_T	37525208	37525208	1	18219266	0.485521	17246112	0.946587	0.614736	0.385264	0.136449	0.136449	541.603922	288.690024	290.888111	0.007196
TR_07_N	14694274	14694274	1	7991306	0.543838	7147128	0.894363	0.825848	0.174152	0.059863	0.059863	227.080667	49.595634	49.97004	0.007196
TR_07_T	14535058	14535058	1	9241214	0.635788	8439067	0.913199	0.689466	0.310534	0.133491	0.133491	418.005905	109.396984	110.243799	0.007343
TR_10_N	24542490	24542490	1	10908790	0.444486	10235092	0.938243	0.697217	0.302783	0.091898	0.091898	405.151156	127.162963	128.23113	0.008665
TR_10_T	42158224	42158224	1	18596942	0.441123	16977422	0.912915	0.76039	0.23961	0.070357	0.070357	339.842111	167.235902	168.532732	0.007637
TR_11_N	14330878	14330878	1	4348482	0.303434	3977697	0.914732	0.643148	0.356852	0.070194	0.070194	472.465866	56.716472	57.143279	0.007343
TR_11_T	24038386	24038386	1	11503472	0.478546	10961228	0.952863	0.404387	0.595613	0.208131	0.208131	820.047728	282.084549	284.178178	0.007196
TR_12_N	17624418	17624418	1	11536376	0.654568	10818488	0.937772	0.65832	0.34168	0.153477	0.153477	450.016599	152.508634	153.865105	0.009252
TR_12_T	19743184	19743184	1	17406318	0.881637	16768495	0.963357	0.50088	0.49912	0.326689	0.326689	686.515382	363.654532	366.56468	0.007931
TR_13_N	17889300	17889300	1	9753020	0.545187	9173315	0.940561	0.727175	0.272825	0.09933	0.09933	348.581743	100.18707	101.076971	0.009252
TR_13_T	81350562	81350562	1	55539966	0.682724	52828455	0.951179	0.644671	0.355329	0.168879	0.168879	466.791773	774.591359	780.202793	0.006903
TR_14_N	16156026	16156026	1	8712466	0.53927	8207085	0.941993	0.424105	0.575895	0.212198	0.212198	759.877303	193.291478	194.801068	0.00749
TR_14_T	25237890	25237890	1	16083634	0.637281	15486121	0.96285	0.325566	0.674434	0.31324	0.31324	911.262055	445.726005	449.034545	0.007049
TR_16_N	38753314	38753314	1	20519986	0.529503	19393330	0.945095	0.693605	0.306395	0.112193	0.112193	405.799001	245.139199	246.881071	0.006756
TR_16_T	49187000	49187000	1	31423124	0.63885	29937481	0.952721	0.609488	0.390512	0.174343	0.174343	515.754616	483.494038	486.973378	0.006903
TR_17_N	24751520	24751520	1	8114456	0.327837	7512261	0.925787	0.813203	0.186797	0.040197	0.040197	245.245655	56.095441	56.535218	0.00749
TR_17_T	25815692	25815692	1	12911036	0.500124	11957424	0.92614	0.600934	0.399066	0.13958	0.13958	567.338987	203.161991	204.754863	0.00749
TR_22_N	9457012	9457012	1	2402918	0.254089	2261857	0.941296	0.88033	0.11967	0.019696	0.019696	149.471032	10.50186	10.615632	0.011602
TR_22_T	9829384	9829384	1	5233894	0.532474	4338422	0.828909	0.87543	0.12457	0.034988	0.034988	162.854505	19.390273	19.571745	0.009693
TR_23_N	32048632	32048632	1	12132452	0.378564	11519748	0.949499	0.732941	0.267059	0.06788	0.06788	336.367018	122.656055	123.642717	0.007784
TR_23_T	4453986	4453986	1	1081000	0.242704	999012	0.924155	0.889089	0.110911	0.016779	0.016779	134.756034	4.213621	4.283769	0.021148
TR_25_N	32104002	32104002	1	21808788	0.679317	20953113	0.960765	0.480621	0.519379	0.244544	0.244544	662.901525	442.64255	445.894851	0.007049
TR_25_T	30192800	30192800	1	15020906	0.4975	14263751	0.949593	0.633097	0.366903	0.120994	0.120994	454.795306	205.970942	207.483606	0.007049
TR_26_N	23996284	23996284	1	16962556	0.706883	16420708	0.968056	0.296939	0.703061	0.332114	0.332114	854.80301	449.333169	452.714735	0.007196
TR_26_T	26640574	26640574	1	19465496	0.730671	18838306	0.967779	0.302509	0.697491	0.350157	0.350157	874.623587	525.949463	529.955415	0.007343
TR_28_N	23337762	23337762	1	10528186	0.451122	10098528	0.95919	0.378983	0.621017	0.19905	0.19905	815.619423	261.913985	263.824888	0.007049
TR_28_T	24235090	24235090	1	13857208	0.571783	13385487	0.965958	0.324106	0.675894	0.278175	0.278175	893.20748	380.101577	382.874768	0.007049
TR_29_N	25543040	25543040	1	14606854	0.571853	14083644	0.964181	0.332775	0.667225	0.265479	0.265479	851.03099	382.330923	385.280093	0.007343
TR_29_T	21235536	21235536	1	10918334	0.514154	10391040	0.951706	0.423245	0.576755	0.204125	0.204125	746.83949	244.397361	246.23663	0.007196
TR_31_N	37026502	37026502	1	18342832	0.495397	17314973	0.943964	0.765582	0.234418	0.077803	0.077803	298.051112	162.423421	163.802445	0.008518
TR_31_T	25689452	25689452	1	12793468	0.498005	12002192	0.93815	0.872187	0.127813	0.042002	0.042002	160.618627	60.836811	61.332969	0.008078
TR_34_N	23012608	23012608	1	9506656	0.413106	9020652	0.948878	0.434793	0.565207	0.163087	0.163087	749.845715	211.603075	213.106651	0.006756
TR_34_T	26137636	26137636	1	10182558	0.389575	9607995	0.943574	0.495507	0.504493	0.143792	0.143792	737.017174	211.90354	213.457917	0.007049
TR_36_N	38853284	38853284	1	21991500	0.566014	20589362	0.936242	0.80216	0.19784	0.07511	0.07511	252.714126	164.535842	165.820503	0.00749
TR_36_T	22858316	22858316	1	16506942	0.722142	9959190	0.603333	0.772471	0.227529	0.069473	0.069473	296.60082	89.535824	90.236831	0.00749
TR_37_N	41845272	41845272	1	16294398	0.389396	15411376	0.945808	0.809276	0.190724	0.049818	0.049818	244.794878	117.53533	118.370494	0.006756
TR_37_T	43592062	43592062	1	29177902	0.66934	27973918	0.958736	0.508508	0.491492	0.234611	0.234611	651.856978	576.623663	580.720888	0.006756
TR_42_N	33901892	33901892	1	17183718	0.506866	16151596	0.939936	0.749507	0.250493	0.08633	0.08633	326.272241	165.01541	166.256685	0.007196
TR_42_T	29201286	29201286	1	22572582	0.773	21742466	0.963225	0.435653	0.564347	0.321515	0.321515	779.207751	529.34758	533.378214	0.007196
TR_43_N	40800842	40800842	1	26282670	0.64417	24503245	0.932297	0.886371	0.113629	0.049062	0.049062	147.035969	112.86338	113.732996	0.007343
TR_43_T	25218366	25218366	1	19989410	0.792653	19270672	0.964044	0.42952	0.57048	0.322849	0.322849	751.515216	459.042892	462.538196	0.007196
TR_45_N	28728998	28728998	1	10312612	0.358962	9590812	0.930008	0.883235	0.116765	0.026279	0.026279	145.305355	42.566836	42.887159	0.007343
TR_45_T	20520570	20520570	1	9116506	0.444262	8383070	0.919549	0.751316	0.248684	0.072255	0.072255	335.540198	83.598283	84.211192	0.007049
TR_48_N	53337598	53337598	1	28082138	0.526498	26802754	0.954441	0.896109	0.103891	0.037435	0.037435	133.394264	112.577243	113.448636	0.007343
TR_48_T	22553606	22553606	1	11563552	0.512714	11002741	0.951502	0.564781	0.435219	0.163359	0.163359	616.272813	207.728785	209.315802	0.007343
TR_49_N	38343928	38343928	1	23205534	0.605194	21535649	0.928039	0.911589	0.088411	0.035712	0.035712	114.655529	77.204375	77.817666	0.007637
TR_49_T	87251078	87251078	1	27378318	0.313788	25878954	0.945235	0.925362	0.074638	0.014892	0.014892	90.129074	73.261242	73.804111	0.007049
TR_55_N	25437690	25437690	1	12805564	0.503409	12316123	0.961779	0.364078	0.635922	0.231079	0.231079	857.039581	331.416985	334.164831	0.008371
TR_55_T	25197584	25197584	1	15569242	0.617886	15048435	0.966549	0.333009	0.666991	0.285751	0.285751	848.567728	405.960225	409.29451	0.008371
TR_58_N	36310326	36310326	1	22607306	0.622614	21069190	0.931964	0.909028	0.090972	0.038529	0.038529	120.549169	78.878692	79.491463	0.00749
TR_58_T	106238878	106238878	1	79419804	0.747559	75966891	0.956523	0.688887	0.311113	0.173021	0.173021	432.549213	1036.381911	1043.944345	0.006903
TR_59_N	47536574	47536574	1	26989868	0.567771	25793494	0.955673	0.831359	0.168641	0.068217	0.068217	224.200674	182.835326	184.227497	0.007196
TR_59_T	25091118	25091118	1	14276118	0.568971	13219805	0.926008	0.802403	0.197597	0.076258	0.076258	261.495813	107.879989	108.680762	0.007049
TR_64_N	14950854	14950854	1	7013174	0.469082	6485416	0.924748	0.876886	0.123114	0.039218	0.039218	168.075088	33.058963	33.325055	0.007784
TR_64_T	21720978	21720978	1	13071946	0.601812	12154391	0.929807	0.784067	0.215933	0.089222	0.089222	290.090694	109.266746	110.123442	0.00749
TR_77_N	55335926	55335926	1	32593168	0.589006	31107994	0.954433	0.606838	0.393162	0.160977	0.160977	514.278344	502.23711	505.85133	0.006903
TR_77_T	24281882	24281882	1	12574946	0.517874	11655998	0.926922	0.74402	0.25598	0.085475	0.085475	333.296983	117.019653	117.894165	0.007196
TR_79_N	20214926	20214926	1	10189522	0.504059	9718530	0.953777	0.382191	0.617809	0.224314	0.224314	843.193347	255.661638	257.536	0.007049
TR_79_T	14186206	14186206	1	9034588	0.636857	8425469	0.932579	0.469772	0.530228	0.228198	0.228198	731.069549	182.522055	183.837156	0.006903
TR_93_N	12373604	12373604	1	5806608	0.469274	5174622	0.891161	0.866084	0.133916	0.040057	0.040057	186.963145	27.945773	28.17457	0.008078
TR_93_T	23522314	23522314	1	13951496	0.593117	12528152	0.897979	0.911671	0.088329	0.033742	0.033742	124.497887	44.749665	45.109028	0.007784
TR_94_N	4860852	4860852	1	2170290	0.446483	1827658	0.842126	0.821728	0.178272	0.046655	0.046655	234.672302	12.786348	12.888896	0.008078
TR_94_T	38895528	38895528	1	21419994	0.550706	19102197	0.891793	0.854634	0.145366	0.050489	0.050489	203.393424	110.7222	111.545299	0.007196
TR_95_N	20913978	20913978	1	11539132	0.551743	10881284	0.94299	0.58234	0.41766	0.163915	0.163915	577.862784	193.282473	194.802254	0.007637
TR_95_T	21956036	21956036	1	13090496	0.596214	12272765	0.937532	0.561209	0.438791	0.189661	0.189661	627.4	234.783705	236.752911	0.008371
TR_96_N	17023156	17023156	1	6644428	0.390317	5982077	0.900315	0.786786	0.213214	0.055126	0.055126	292.379589	52.909756	53.297879	0.007049
TR_96_T	18276254	18276254	1	11118380	0.608351	10416132	0.936839	0.552733	0.447267	0.191816	0.191816	608.835864	197.65598	199.085412	0.006903
TR_98_N	74945390	74945390	1	46109296	0.615239	43964179	0.953478	0.693095	0.306905	0.129772	0.129772	393.285538	548.356789	552.434231	0.007049
TR_98_T	43957580	43957580	1	26836094	0.6105	24644337	0.918328	0.786103	0.213897	0.085762	0.085762	289.306331	212.551089	214.158443	0.007196
TR_99_N	42354282	42354282	1	21227922	0.501199	19210011	0.904941	0.855128	0.144872	0.047385	0.047385	198.7212	113.154771	114.041876	0.00749
TR_99_T	38908178	38908178	1	20311988	0.522049	17933275	0.882891	0.903581	0.096419	0.030433	0.030433	130.766291	66.760988	67.284657	0.00749
TR_101_N	38826966	38826966	1	25332288	0.652441	24021431	0.948254	0.662735	0.337265	0.145044	0.145044	415.334347	317.519144	320.005336	0.007637
TR_101_T	45438360	45438360	1	36912680	0.812368	35162110	0.952575	0.538558	0.461442	0.253701	0.253701	579.496891	649.951692	655.037548	0.00749
